# Supplementary material for: Enhanced Bone-Defect Regeneration Through nHA/Chitosan Nanocomposite-Facilitated Delivery of HUCB-MSCs-Derived Exosomes
Source: Polymers (Basel). 2026 Jun 23;18(13):1562. doi: 10.3390/polym18131562 (PMC13364372; doi:10.3390/polym18131562)
Supplement: Supplementary file 1 [file polymers-18-01562-s001.zip]

Archive with 1 entries (1 files):
- polymers-4337472-supplementary.pdf
